# Supplementary material for: The SARS-CoV-2 ORF6 protein inhibits nuclear export of mRNA and spliceosomal U snRNA
Source: PLoS One. 2024 Oct 31;19(10):e0312098. doi: 10.1371/journal.pone.0312098 (PMC11527279; doi:10.1371/journal.pone.0312098)
Supplement: S1 Table — (XLSX) [file pone.0312098.s001.xlsx]

## Sheet: Sheet1
Supplemental Table S1: Primers used in this study
plasmid/fragment	Forward/Reverse	sequence
pGEX-6p-1-His	Forward	CACCACCACCACCACTGA
pGEX-6p-1-His	Reverse	GTGGTGGTGGTGGTGGTG
pGEX-6p-1-FLAG-His	Forward	ACAAGGACGACGATGACAAGGGATCCCCGGAATTCCC
pGEX-6p-1-FLAG-His	Reverse	CATCGTCGTCCTTGTAGTCAGATCCCAGGGGCCCCTG
pMBP-FLAG-His	Forward (Insert)	CAGTATTCATGAAAATCGAAGAAGGTAAACT
pMBP-FLAG-His	Reverse (Insert)	ACTTCCAGCCCGAGGTTGTTGTTATTG
pMBP-FLAG-His	Forward (Vector)	ACCTCGGGCTGGAAGTTCTGTTCCAGG
pMBP-FLAG-His	Reverse (Vector)	ATTTTCATGAATACTGTTTCCTGTGTGAAATT
BamHI-RAE1-XhoI	Forward	TTTGGGATCCATGAGCCTGTTTGGAACAA
BamHI-RAE1-XhoI	Reverse	TTTCTCGAGCTTCTTATTCCTGGGCTTTAG
pET-FLAG	Forward	AGACGATGACGACAAGGGATCCATGAGCCTGTTT
pET-FLAG	Reverse	TTGTCGTCATCGTCTTTGTAGTCCATGGTATATCTCCTTCTTAAAGT
BamHI-NUP98-Xho	Forward	TTTGGATCCATGTTTAACAAATCATTTGGAACA
BamHI-NUP98-Xho	Reverse	TTTCTCGAGAAAATGGGAGACCTTAAACAC
pGEX-6p-1-T7-His	Forward	AGATTGATCTCGAGCACCACCACCACCACCACTGA
pGEX-6p-1-T7-His	Reverse	TGCTAGCCATAGATCCCAGGGGCCCCTG
BamHI-ORF6-XhoI	Forward	CCTGGGATCTATGGCTAGCATGACTGGT
BamHI-ORF6-XhoI	Reverse	GTGGTGCTCGAGATCAATCTCCATTGGTTGCT
BamHI-TAPDN-EcoRI	Forward	CGCGGATCCTCTATCATCATCAACTCTTCTGC
BamHI-TAPDN-EcoRI	Reverse	CCGGAATTCTCACTTCATGAATGCCACTT
pET-p15	Forward (Insert)	GAGATATACCATGGCATCTGTGGATTTCA
pET-p15	Reverse (Insert)	GGTGCTCGAGCTAGCTGGCCCAGTCCTG
pET-p15	Forward (Vector)	GGCCAGCTAGCTCGAGCACCACCACCAC
pET-p15	Reverse (Vector)	CAGATGCCATGGTATATCTCCTTCTTAAAGTT
pcDNA3-FLAG	Forward	TACAAAGACGATGACGATAAAGGATCCACTAGTAACGGCC
pcDNA3-FLAG	Reverse	GTCATCGTCTTTGTAGTCCATAAGCTTGGGTCTCCCTATAGT
BamHI-CRM1-XhoI	Forward	TTTGGATCCATGCCAGCAATTATGACAAT
BamHI-CRM1-XhoI	Reverse	TTTCTCGAGTTAATCACACATTTCTTCTGGAA
BamHI-TAP-EcoRI	Forward	TTTGGATCCATGGCGGACGAGGGGAAG
BamHI-TAP-EcoRI	Reverse	AAAGAATTCTCACTTCATGAATGCCACTT
