# Supplementary material for: The SARS-CoV-2 ORF6 protein inhibits nuclear export of mRNA and spliceosomal U snRNA
Source: PLoS One. 2024 Oct 31;19(10):e0312098. doi: 10.1371/journal.pone.0312098 (PMC11527279; doi:10.1371/journal.pone.0312098)
Supplement: S2 Table — (XLSX) [file pone.0312098.s002.xlsx]

## Sheet: Sheet1
Supplemental Table S2: Antibodies used in this study
antigen	type	dilution	Company
FLAG	mouse	1:1,000	Merck: F1804
T7	mouse	1:1,000	Merck: 69522
MYC	mouse	1:500	Merck: 05-410
CBP80	mouse	1:500	Reference
GFP	rabbit	1:1,000	Santa Cruz: sc-8334
GST	mouse	1:1,000	Nacalai Tesque: GS019
NUP98	rat	1:100	Bio Academia: 70-310
Reference
Wang,D.O., Ninomiya,K., Mori,C., Koyama,A., Haan,M., Kitabatake,M., Hagiwara,M., Chida,K., Takahashi,S.-I., Ohno,M., et al. (2017) Transport Granules Bound with Nuclear Cap Binding Protein and Exon Junction Complex Are Associated with Microtubules and Spatially Separated from eIF4E Granules and P Bodies in Human Neuronal Processes. Front. Mol. Biosci., 4, 93.
